# Supplementary material for: Genome-Wide Identification of Two-Component System Genes in Cucurbitaceae Crops and Expression Profiling Analyses in Cucumber
Source: Front Plant Sci. 2016 Jun 22;7:899. doi: 10.3389/fpls.2016.00899 (PMC4916222; doi:10.3389/fpls.2016.00899)
Supplement: Supplementary file 1 [file Table1.XLS]

## Sheet: CsHK(L)s in cucumber
Table S1-1. HK(L) proteins in C. sativus
Gene name	Locus	Featuresa	Number of TM	Family	Chr	Orientation	Location	Length(AA)	Isoelectric point(PI)	Molecular weight(kDa)	Subcellular localizationb	Identity(%)
			TM					(aa)				(%)
CsHK1	Csa2M034540	HK, Rec	2	CKI1 like	A02	﹣	3325492..3329287	1064	8.63	118.7	S/2	39
CsHK2	Csa4M650210	HK,Rec(unconserved)	0	CKI2/AHK5 like	A04	﹢	22375580..22380967	917	5.56	103.4	—	61
CsHK3	Csa4M650220	Rec(unconserved)	0	CKI2/AHK5 like	A04	﹢	22381475..22383607	102	5.05	11.3	—	57
CsHK4	Csa3M002710	HK, Rec	2	AHK1 like	A03	﹣	445965..452785	1199	7.05	134.9	M/2	63
CsHK5	Csa6M110860	CHASE, HK, Rec	3	AHK2 like	A06	﹣	7549076..7558093	1158	6.5	129.5	—	63
CsHK6	Csa6M095330	CHASE, HK, Rec	2	AHK3 like	A06	﹣	6593366..6599315	982	6.94	109.9	—	63
CsHK7	Csa5M256680	CHASE, HK, Rec	2	AHK4 like	A05	﹢	10653315..10660803	954	6.21	106	M/5	65
CsHK8	Csa5M549170	CHASE, HK, Rec	2	AHK4 like	A05	﹢	19422980..19431146	1029	6.1	114.4	M/4	66
CsHK9	Csa2M070880	C2H4, HK, Rec	3	ETR1 like	A02	﹢	5520557..5526964	740	7.08	82.6	S/5	80
CsHK10	Csa7M405830	C2H4, HK	3	ERS1 like	A07	﹣	15502606..15507605	637	6.64	71.1	S/5	68
CsHKL1	Csa3M141850	C2H4, HKL, Rec	4	ETR2 like	A03	﹣	9310579..9314882	767	7.54	85.5	S/1	57
CsHKL2	Csa6M403050	PHY, HKL	0	PHYA like	A06	﹣	18070702..18074973	1139	6	126.8	M/2	67
CsHKL3	Csa6M403570	PHY, HKL	0	PHYA like	A06	﹢	18101453..18108188	1123	6.09	125.1	M/3	78
CsHKL4	Csa3M166340	PHY, HKL	0	PHYB like	A03	﹢	11088412..11094145	1132	5.61	126.1	M/ 4	79
CsHKL5	Csa7M031720	PHY, HKL	0	PHYC like	A07	﹢	1788632..1794057	1119	5.68	125.1	—	60
CsHKL6	Csa1M461000	PHY, HKL	0	PHYE like	A01	﹢	16554305..16559167	1085	5.38	120.1	M/ 5	63
CsHKL7	Csa3M171100	HKL	0	PDK like	A03	﹢	11371399..11374893	370	6.84	41.6	—	80
CsHKL8	Csa4M304770	HKL	0	PDK like	A04	﹣	12406341..12409940	370	8.46	41.7	—	84
a Features indicate conserved histidine-kinase domain (HK), diverged histidine-kinase like domain (HKL), receiver domain (Rec), CHASE domain for cytokinin binding (CHASE), ethylene-binding domain (C2H4) and and chromophore-binding domain (PHY).
b Subcellular localization predicted with TargetP. M, mitochondria; S, secretory pathways; “—”, unknown location. (1 to 5), highest to lowest possibility.

## Sheet: CsHP in cucumber
Table S1-2. HP proteins in C. sativus
Gene Name	Locus	Featuresa	Chr	orientation	Location	Family	Length(AA)	Isoelectric point(PI)	Molecular weight(kDa)	Subcellular localizationb	Identity(%)
							(aa)				(%)
CsHP1	Csa1M572420	HPt	A01	﹢	21290380..21293390	AHP1 like	153	5.76	17.8	—	51
CsHP2	Csa3M150830	HPt	A03	﹢	10290285..10292415	AHP1 like	153	4.82	17.4	—	48
CsHP3	Csa6M067360	HPt	A06	﹢	4753289..4756014	AHP1 like	154	4.52	17.6	—	56
CsHP4	Csa2M373410	HPt	A02	﹣	18635889..18638210	AHP4 like	144	5.39	16.7	—	61
CsHP5	Csa7M452370	HPt	A07	﹣	19065953..19067864	AHP4 like	150	8.65	17.3	—	72
CsPHP1	Csa3M444610	Pseudo-HPt	A03	﹣	20621567..20623109	AHP4 like	150	8.77	17.5	—	65
CsPHP2	Csa4M006040	Pseudo-HPt	A04	﹣	891406..892063	AHP6 like	80	9.02	9.1	M/3	75
a Features indicate whether the proteins possess a conserved His-containing phosphotransfer domain (HPt) or a pseudo-HPt lacking the His phosphorylation site.
b Subcellular localization predicted with TargetP. M, mitochondria “—”, unknown location. (1 to 5), highest to lowest possibility.

## Sheet: CsRR in cucumber
Table S1-3. CsRR proteins in C. sativus
Gene namea	Locusb	Featuresc	Familyd	Chre	orientationf	Locationg	Length(AA)h	PI	Molecular weight(kDa)	Identity(%)i
Type-A RR
CsRR1	Csa5M603910	Rec	ARR3 like	A05	﹢	22259935..22261511	233	5.38	25.6	65
CsRR2	Csa6M383530	Rec	ARR9 like	A06	﹣	17377317..17380422	236	5.34	26.7	53
CsRR3	Csa3M822100	Rec	ARR9 like	A03	﹢	32064218..32065659	226	5.13	25.9	75
CsRR4	Csa4M436980	Rec	ARR9 like	A04	﹢	16498831..16500585	240	6.17	26.9	45
CsRR5	Csa5M434550	Rec	ARR9 like	A05	﹢	15765410..15766195	156	6.05	17.7	66
CsRR6	Csa5M623800	Rec	ARR9 like	A05	﹣	25010740..25012225	173	6.08	19.8	67
CsRR7	Csa1M006300	Rec	ARR15like	A01	﹢	1180448..1182094	227	8.91	25.2	68
CsRR8	Csa5M223020	Rec	ARR17like	A05	﹢	10155143..10156623	162	7.58	18.3	59
Type-B RR
CsRR9	Csa3M165610	Rec, Myb	ARR2 like	A03	﹢	10913857..10917971	660	5.75	72.8	51
CsRR10	Csa6M312560	Rec, Myb	ARR2 ike	A06	﹣	14883954..14888623	673	5.77	74.5	46
CsRR11	Csa2M350290	Rec, Myb	ARR11 like	A02	﹢	15933689..15936819	583	5.76	66.1	47
CsRR12	Csa1M267770	Rec, Myb	ARR12 like	A01	﹢	12975170..12979374	675	6.12	73.5	57
CsRR13	Csa1M423030	Rec, Myb	ARR12 like	A01	﹢	15369165..15370943	425	5.5	48.5	42
CsRR14	Csa1M423050	Rec, Myb	ARR12 like	A01	﹢	15377192..15378988	426	6.06	48.7	41
CsRR15	Csa4M652100	Rec, Myb	ARR12 like	A04	﹣	22684027..22688972	688	5.97	76.1	59
CsRR16	Csa2M008740	Rec, Myb	ARR12 like	A02	﹣	1499831..1504220	699	5.57	76.9	48
Pseudo RR
CsPRR1	Csa1M038380	Pseudo-Rec, CCT	APRR1 like	A01	﹢	3637425..3642856	557	5.74	62.4	50
CsPRR2	Csa5M139010	Pseudo-Rec, CCT	APRR5 like	A05	﹢	3359009..3363953	696	7.9	77	65
CsPRR3	Csa4M293050	Pseudo-Rec, CCT	APRR7 like	A04	﹢	11558822..11566176	794	7.87	86.2	41
CsPRR4	Csa3M016400	Pseudo-Rec, Myb	APRR2 like	A03	﹢	1464213..1469462	558	5.44	62.2	45
CsPRR5	Csa3M904140	Pseudo-Rec, Myb	APRR2 like	A03	﹣	39251741..39258698	521	5.83	58.6	41
a Features indicate receiver domain (Rec), pseudo-receiver domain (Pseudo-Rec) lacking the conserved D, Myb-like domain (Myb), plant-specific CCT motif found in clock proteins.
