# Supplementary material for: Genome-Wide Identification of Two-Component System Genes in Cucurbitaceae Crops and Expression Profiling Analyses in Cucumber
Source: Front Plant Sci. 2016 Jun 22;7:899. doi: 10.3389/fpls.2016.00899 (PMC4916222; doi:10.3389/fpls.2016.00899)
Supplement: Supplementary file 2 [file Table2.XLS]

## Sheet: ClHK(L)s in waterwalon
Table S2-1. HK(L) proteins in C. lanatus
Gene name	Locus	Featuresa	Number of TM	Family	Chr	Orientation	Location	Length(AA)	PI	Molecular weight(kDa)	Subcellular localizationb	Identity(%)
			TM					(aa)				(%)
ClHK1	Cla019970	HK, Rec	2	CKI1 like	A02	﹢	25299406..25303988	1089	8.61	121.2	—	39
ClHK2	Cla021055	HK, Rec	0	CKI2/AHK5 like	A05	﹢	23904685..23913010	1002	5.27	112.7	—	54
ClHK3	Cla008907	HK, Rec	2	AHK1 like	A10	﹢	1677889..1683430	1150	6.37	128.5	—	59
ClHK4	Cla015674	CHASE, HK, Rec	3	AHK2 like	A02	﹣	2515630..2525814	1186	7.43	132.7	M/4	65
ClHK5	Cla001407	CHASE, HK, Rec	2	AHK2 like	A02	﹢	14032456..14040753	1194	6.79	134	M/4	66
ClHK6	Cla000685	CHASE, HK, Rec	2	AHK3 like	A06	﹢	2209908..2216028	1055	7.17	117.8	M/2	68
ClHK7	Cla005808	CHASE, HK, Rec	2	AHK4 like	A01	﹣	7053026..7059215	989	6.81	109.7	—	71
ClHK8	Cla016899	CHASE, HK, Rec	2	AHK4 like	A11	﹢	25884997..25892429	1000	6.21	111	—	68
ClHK9	Cla005764	C2H4,HK, Rec	3	ETR1 like	A11	﹣	11437738..11442437	740	6.9	82.8	S/5	81
ClHK10	Cla015104	C2H4,HK	0	ERS1 like	A09	﹢	4328253..4331116	374	6.36	41.6	S/5	66
ClHKL1	Cla021550	C2H4,HKL, Rec	4	ETR2 like	A05	﹣	4051766..4054669	767	7.55	85.5	S/1	57
ClHKL2	Cla021900	PHY, HKL	0	PHYA like	A08	﹣	18336228..18341335	1123	5.97	125	M/3	80
ClHKL3	Cla021903	PHY, HKL	0	PHYA like	A08	﹢	18376645..18383491	1141	5.93	127.3	M/2	70
ClHKL4	Cla021797	PHY	0	PHYB like	A05	﹢	6308651..6310735	694	6.01	76.4	M/4	84
ClHKL5	Cla021798	HKL	0	PHYB like	A05	﹢	6311474..6313903	430	5.08	48.7	—	71
ClHKL6	Cla015691	PHY,HKL	0	PHYC like	A02	﹣	2630844..2635396	1144	5.77	128	—	59
ClHKL7	Cla019617	PHY,HKL	0	PHYE like	A03	﹢	7713892..7719174	1130	5.68	125.5	M/4	62
ClHKL8	Cla018147	HKL	0	PDK like	A04	﹢	19151508..19154521	370	7.7	41.8	—	83
ClHKL9	Cla021826	HKL	0	PDK like	A05	﹢	6647101..6650005	388	6.02	43.6	—	77
a Features indicate conserved histidine-kinase domain (HK), diverged histidine-kinase like domain (HKL), receiver domain (Rec), CHASE domain for cytokinin binding (CHASE), ethylene-binding domain (C2H4) and and chromophore-binding domain (PHY).
b Subcellular localization predicted with TargetP. M, mitochondria;S, secretory pathways; “-”, unknown location. (1 to 5), highest to lowest possibility.

## Sheet: ClHP in waterwalon
Table2-2. HK(L) proteins in C. lanatus
Gene name	Locus	Featuresa	Chr	Orientation	Location	Family	Length(aa)	PI	Molecular weight(kDa)	Subcellular localizationb	Identity(%)
							(aa)				(%)
ClHP1	Cla021691	HPt	A05	﹢	5297030..5298466	AHP1 like	154	5.06	17.5	—	55
ClHP2	Cla009352	HPt	A06	﹣	6000292..6002360	AHP1 like	154	4.55	17.6	—	66
ClHP3	Cla000901	HPt	A0	﹢	21074407..21076299	AHP4 like	150	8.65	17.3	—	73
ClPHP1	Cla012652	Pseudo-HPt	A07	﹣	24965472..24966879	AHP4 like	150	8.91	17.5	—	69
ClHP4	Cla022197	HPt	A08	﹣	21430140..21432862	AHP4like	144	5.24	16.7	—	62
ClPHP2	Cla012719	Pseudo-HPt	A07	﹣	25666598..25669381	AHP6 like	189	7.7	21.6	—	68
a Features indicate whether the proteins possess a conserved His-containing phosphotransfer domain (HPt) or a pseudo-HPt lacking the His phosphorylation site.
b Subcellular localization predicted with TargetP. “—”, unknown location.

## Sheet: ClRR in waterwalon
TableS2-3. CsRR proteins in C. lanatus
Gene name	Locus	Featuresa	Family	Chr	orientation	Location	Length(AA)	PI	Molecular weight(kDa)	Subcellular localizationb	Identity(%)
Type-A RR
ClRR1	Cla010122	Rec	ARR3 like	A05	﹣	31917799..31918781	206	4.9	22.4	M/5	50
ClRR2	Cla019157	Rec	ARR5 like	A06	﹣	25553321..25554480	227	8.83	25.3	—	69
ClRR3	Cla009939	Rec	ARR9 like	A05	﹣	33391524..33393008	215	6.2	24.3	—	46
ClRR4	Cla001651	Rec	ARR9 like	A04	﹣	12429911..12431369	264	6	29.6	—	52
ClRR5	Cla002891	Rec	ARR9 like	A10	﹣	22138032..22139290	222	4.92	25.4	—	75
ClRR6	Cla005891	Rec	ARR9 like	A01	﹢	7934220..7934955	128	5.73	14.6	—	52
ClRR7	Cla013929	Rec	ARR9like	A08	﹢	14820650..14821165	124	5.16	14.1	—	53
ClRR8	Cla007300	Rec	ARR17like	A07	﹢	6650988..6653145	129	5.92	14.3	—	50
Type-B RR
ClRR9	Cla006991	Rec, Myb	ARR2 like	A06	﹣	646630..650679	493	8.89	55.1	—	40
ClRR10	Cla009269	Rec, Myb	ARR2 like	A06	﹣	5183891..5187742	664	5.81	73.6	—	52
ClRR11	Cla021770	Rec, Myb	ARR2 ike	A05	﹢	6052016..6055174	661	5.83	72.9	—	51
ClRR12	Cla006210	Rec, Myb	ARR2 like	A05	﹢	8008136..8015265	885	8.83	98.2	—	36
ClRR13	Cla022718	Rec, Myb	ARR11 like	A08	﹣	25972141..25974926	584	5.42	66.2	—	47
ClRR14	Cla021011	Rec, Myb	ARR12 like	A05	﹣	24513532..24517231	675	6.22	74.8	—	59
ClRR15	Cla018713	Rec, Myb	ARR12 like	A06	﹢	21217098..21220465	678	6.29	74.1	—	51
ClRR16	Cla018819	Rec, Myb	ARR12 like	A06	﹢	22423162..22425468	381	5	43.4	—	43
ClRR17	Cla018821	Rec, Myb	ARR12 like	A06	﹢	22440202..22442504	331	6.09	37.9	—	49
ClRR18	Cla016659	Rec	ARR12 like	A11	﹢	23574124..23577690	673	5.39	73.4	—	52
Type-C RR
ClRR19	Cla007869	Rec	ARR24 like	A11	﹣	10667014..10668400	127	5.77	13.7	—	49
Pseudo RR
ClPRR1	Cla018592	Pseudo-Rec, CCT	APRR1 like	A04	﹣	23585789..23589863	548	6.02	61.8	—	50
ClPRR2	Cla000304	Pseudo-Rec, CCT	APRR5 like	A0	﹢	23344792..23349307	701	6.79	77.6	—	62
ClPRR3	Cla018261	Pseudo-Rec, CCT	APRR7 like	A04	﹣	20254604..20261400	779	8.11	85.2	—	44
ClPRR4	Cla016148	Pseudo-Rec, Myb	APRR2 like	A09	﹣	13088138..13095342	517	6.19	58.1	—	38
ClPRR5	Cla008778	Pseudo-Rec, Myb	APRR2 like	A10	﹣	319285..323539	559	5.75	62.3	—	45
a Features indicate receiver domain (Rec), pseudo-receiver domain (Pseudo-Rec) lacking the conserved D, Myb-like domain (Myb), plant-specific CCT motif found in clock proteins.
b Subcellular localization predicted with TargetP. M, mitochondria;“-”, unknown location. (1 to 5), highest to lowest possibility.
