# Supplementary material for: Genome-Wide Identification of Two-Component System Genes in Cucurbitaceae Crops and Expression Profiling Analyses in Cucumber
Source: Front Plant Sci. 2016 Jun 22;7:899. doi: 10.3389/fpls.2016.00899 (PMC4916222; doi:10.3389/fpls.2016.00899)
Supplement: Supplementary file 3 [file Table3.XLS]

## Sheet: St7AtOsCsClHK similarity
Table S3-1. Similarity between the HK(L) members from Arabidopsis,rice,cucumber and watermelon.
	CsHKL1	ClHKL1	ETR2	ERS2	OsETR2	OsETR3	EIN4	OsETR4	CsHK9	ClHK9	ETR1	OsERS1	ERS1	CsHK10	ClHK10	OsERS2	CsHK5	ClHK5	ClHK4	AHK2	OsHK5	CsHK6	ClHK6	AHK3	OsHK3	CsHK7	ClHK8	CsHK8	ClHK7	AHK4	OsHK4	OsHK6	CsHK2	ClHK2	AHK5	OsHK1	CsHK4	ClHK3	AHK1	CsHK1	ClHK1	CKI1	CsHKL3	ClHKL2	PHYA	CsHKL2	ClHKL3	CsHKL5	ClHKL6
CsHKL1	***	99.2	80.8	75.8	74.8	71.4	79.2	70.5	67.4	67.4	67.6	68.8	69.5	68.1	61.8	61.2	35.2	29	33.9	34.3	26.4	43.9	41	42	43.3	45.1	44.7	39.6	44.2	39.1	43.1	42.7	44.2	43	45.7	44.8	31.3	30.5	30.9	34	33.8	33	35.4	35.4	35.1	34	34.5	35.5	34.3
ClHKL1	1.9	***	80.7	76.1	74.7	71.2	79.3	70.5	67.4	67.4	67.6	68.9	69.4	68.2	61.8	61.1	35.2	29	33.9	34.3	26.6	43.9	40.9	42	43.3	45.1	44.7	39.5	44.1	39	43	42.6	44.2	43	45.6	44.9	31.4	30.6	31.1	34.1	33.9	33.1	35.4	35.4	35.1	34.2	34.6	35.6	34.4
ETR2	51.7	52.2	***	74.9	72.9	69.9	76.2	69.4	67.6	67.6	67.8	68.8	69.7	68.3	61.4	61.1	36.3	30.1	34.9	34.8	27.7	43.7	40.5	41.6	43.1	45.3	44.8	39.7	44.3	38.8	43.1	42.6	44	42.9	45.3	45	31.5	30.4	31.5	34	33.6	33.2	35.2	35.2	35	34.1	34.5	35.8	34.7
ERS2	71.1	69.5	75	***	72.7	66.2	72.2	68.7	67.1	66.9	66.9	68.2	67.8	67.2	60.6	60.7	35.2	28.2	33.5	33.8	27.1	43.9	40.6	41.4	42.1	44.9	44.4	39.1	44.2	38.1	43.2	42.6	43.2	42.6	45.5	44.7	30.7	30	31.3	34.1	33.9	32	37	37	36.7	36.1	36.1	37.2	36
OsETR2	82.1	82.6	92.9	106.3	***	74.6	73.8	72.4	68.5	68.4	68.5	69.8	69.7	69.2	62.4	61.7	35	28.2	33.6	33.3	26.4	43.8	40.4	41	41.7	44.5	43.9	38.7	43.5	38.2	42.7	42.6	43.8	42.8	46	45.3	30.6	29.7	30.6	33.8	33.5	31.6	36.6	36.6	36.7	35.7	35.8	37.2	36.1
OsETR3	72.8	73.6	76.2	99.5	62.8	***	69.1	65.5	62.3	62.1	62.3	62.8	60.6	61.3	52.5	52.4	30.2	20.2	28.8	28.1	26.8	42.4	38.1	38.6	39.3	44.4	43.8	35.8	42.9	35.3	42.7	40.9	42.1	42	45.3	43.5	36.6	35.2	35	43.8	44	39.7	31.2	31.2	31.1	30.3	30.3	31.6	29.7
EIN4	64.6	64	76	94.1	89.4	82.7	***	69.8	68.3	68.3	68.4	68.8	69.9	68.3	61.9	61.6	35.9	29.5	34.4	34.9	26.8	44.5	41.4	42.6	43.7	45.6	45	40.2	44.7	39.6	44.1	43.4	44	42.9	45.6	45.2	32.7	31.8	32.8	35	34.6	33.4	35.3	35.2	35	34.1	34.4	36.1	34.8
OsETR4	105.4	105.4	108.8	134.3	93.3	96.8	112.5	***	66	65.8	65.8	67.5	67.9	66.3	61	60	34.6	28.2	34.1	34.1	27.1	44.3	41.5	42.1	42.4	44.1	43.8	39	43.9	38.7	43.3	43.2	42.6	41.7	44.5	43.6	30.8	30.1	30.4	33	32.4	31.7	34.8	34.8	35	34	34.4	34.6	33.7
CsHK9	135.4	135.4	129.8	133.7	127.5	116.9	131	138.4	***	99.2	92.1	88	87.4	86.2	73.7	72.1	37.2	31.3	36.2	36.5	27.4	46.8	44	44.4	45.7	48	47.4	42.9	47.1	41.9	45.7	45.6	46.7	45.3	48.6	48.1	34.6	33.6	34.1	37.2	36.6	35.4	35.6	35.6	35.7	34.5	35.3	36.1	35.1
ClHK9	136.1	136.1	129.8	135.4	129.8	118.4	131	140.6	1.9	***	92.3	88.2	87.4	86.4	73.7	72.2	37.2	31.2	36	36.6	27.4	46.7	43.9	44.5	45.7	48	47.4	42.9	47.1	41.9	45.6	45.7	46.7	45.2	48.6	48	34.7	33.6	34.1	37.2	36.6	35.2	35.7	35.6	35.8	34.5	35.4	36	35.1
ETR1	133.6	133.6	127.4	136.5	126.8	115.5	129.2	140.9	19.1	18.8	***	87	86.2	85.2	73	71.3	37.2	30.8	36.1	36.3	27.6	46.4	43.6	44.2	45.5	47.7	47.1	42.4	46.7	41.6	45.7	45.6	46.4	44.7	48.3	47.5	33.9	32.9	33.8	37	36.4	34.9	35.8	35.7	35.7	34.5	35.2	35.6	34.7
OsERS1	130.8	130.1	127.1	130.2	123.7	114.3	136.3	135.1	30.5	29.8	33.6	***	87.3	87.6	74.5	73.4	37.2	30.3	35.8	35.8	28.1	47.5	44.5	45.2	45.5	48.6	48.1	43	47.8	42.4	46.4	46.7	47.3	46.4	49.8	49.6	34.7	33.5	36	38.2	37.6	35.8	37.3	37.3	37.4	36.3	36.9	37.5	36.5
ERS1	137.1	138	129.8	142.1	129.2	131.2	138	145.7	39.3	39	43.5	38.5	***	88.4	75.5	73	37.7	30.9	36.6	36.5	27.3	48.4	45.3	45.7	46	49.8	49.1	43.8	48.6	42.8	47.7	47.2	48.2	47.2	51	50.1	35.5	34.2	36.2	38.8	38.1	36.3	38.2	38.1	38.4	37.3	37.7	38.5	37.5
CsHK10	137	136.2	130.7	142.4	127	124.1	140.3	148	38.1	37.3	41.8	35.9	35.3	***	82.2	72.4	36.8	30.1	35.5	35.6	27.6	47.5	44.4	44.6	45.1	48.5	47.8	42.8	47.5	41.9	46.4	46.3	47.3	46.4	49.4	48.7	34.6	33.5	35.9	38	37.3	35.8	37.1	37.1	37.3	36.1	36.5	37.6	36.3
ClHK10	168.9	168.9	165.9	194.2	156.5	142.1	172.5	158	43.9	43.9	48.4	44.1	39.7	3.6	***	89.4	35.5	33.3	34.1	34.5	25.1	47.8	43.4	43.7	44.2	49.5	46.4	44	46.4	40.7	45.1	46.1	46.8	45.9	49.6	48.4	33.6	32.5	35.4	40.7	39	37.1	35.8	35.8	36.1	34.8	35.3	36.5	35.2
OsERS2	185.2	187.6	187.7	183.1	173.1	140.3	178	183	50.7	49.6	56.3	47.8	53	57.8	57.8	***	35.6	33.1	34.1	34.4	24.8	47.4	43	43.7	44.3	49.1	46.1	43.6	46	40.3	45.1	46.1	46	45.1	48.9	48	33.2	32	35	40.3	38.6	36.5	35.9	35.8	36.2	34.9	35.2	36.3	35.4
CsHK5	337	337	282	377	418	393	311	360	248	248	253	262	267	276	203	195.6	***	78.3	73.7	67.2	54.7	60	61.8	62.5	60.7	56.9	59.2	56.7	59	58.9	57.7	55.6	38.5	38.9	39.9	38.9	30.7	29.1	30.6	27.6	27.8	29.7	30.4	30.5	30.5	29.4	29.6	29.9	28.9
ClHK5	323	323	270	380	410	371	307	354	229	231	244	248	249	261	197.7	197	12	***	61.1	60.6	43.6	53.9	52.1	52.6	50.2	52.5	49.8	52.8	49.6	49.5	48	46	31.2	31.6	32.6	31.8	22.7	22.4	23.8	21.5	21	23	23.4	23.4	23.5	22.4	22.7	23	22
ClHK4	347	347	291	410	434	347	332	325	245	249	246	264	258	274	208	197	46.8	49.4	***	66.3	52.4	58.9	60.7	61.5	60.1	55.5	58	56.1	58.2	58.4	57.5	55.2	36.5	37.1	38.1	37.4	29	27.9	29.5	25.7	25.8	27.7	28.7	28.7	28.7	27.7	28.1	28.4	27.3
AHK2	325	325	291	403	456	368	307	339	236	232	238	262	257	268	188	182	55.5	61.6	55.9	***	55.6	59.1	60.6	61.1	59.3	56.8	58.9	56.9	58.2	58.3	56.9	54.5	36.1	36.6	37.9	37.1	28	27.9	28.7	25	25.1	27.4	29.7	29.7	29.5	28.6	29	29.6	28.6
OsHK5	545	524	418	456	560	517	545	442	430	430	418	383	442	422	238	227	73.9	91.3	75.1	94.7	***	48.9	53.6	52.6	51.5	46.6	51.6	47.5	51.2	52.2	50.4	46.9	28.6	28.7	28.7	29.7	29.6	29.8	30.5	26.7	27.2	28.4	24.4	24.6	23.8	23.7	23.7	23.9	24.1
CsHK6	337	339	311	396	422	368	319	311	233	237	245	252	250	249	178.6	184.5	74	70.8	71.8	72	80.5	***	92.7	76.8	72.6	67.8	66.7	64.3	66.6	61.9	64.4	61.9	47	47.4	48.2	47.6	34.8	32.8	33.7	35.5	35.8	36.7	32.4	32.5	32.6	31.2	31.5	32.1	30.9
ClHK6	337	339	323	422	451	368	332	315	234	238	245	250	250	250	176	181.6	74.5	75.8	72.4	73.6	77.9	5.3	***	78.4	73.7	63.7	66.1	63.1	66.2	63.5	63.9	61.3	44.5	44.8	45.8	45.1	34.6	32.6	34.2	33.1	33.4	34.9	32.5	32.5	32.9	31.2	31.5	32.4	31.5
AHK3	330	332	317	442	504	383	315	323	249	248	254	258	271	277	192.4	181.4	71.8	72.9	69.3	72	82.2	42.4	40.3	***	73.3	64.2	66.5	62.3	66.3	63.2	64.8	63.1	45.2	45.6	46.8	45.4	34.9	32.9	34.3	33.6	33.9	35.8	33.4	33.4	34	31.9	32.1	33	31.8
OsHK3	344	349	315	418	471	371	335	418	257	255	262	260	274	271	190.6	179.9	77.3	79.4	71.9	75.6	83.7	57.3	56.1	59.7	***	63.8	66.2	61.2	66	63	65.2	63.4	46	46.2	47.5	47.1	35.2	32.9	34.2	34.2	34.6	36	33.4	33.4	33.3	32	32.1	33.1	31.9
CsHK7	298	301	274	365	414	342	291	349	224	224	233	241	237	248	180.9	187	77.7	74.1	76.2	68.9	74.7	72.3	72	72.4	78.1	***	95.1	81.3	83.3	74.4	72.4	69.6	49.2	49.4	49.3	49.6	35.7	33.5	34.8	38.6	38.8	37.9	31.6	31.6	31.6	30.6	30.8	31.5	30.5
ClHK8	299	301	276	380	438	352	303	347	231	231	238	250	246	257	183.2	187	73.7	72.8	71.7	66.6	65	73.8	69.6	68.9	74.3	3.1	***	78.4	86.1	77	74.2	72.1	49.6	49.9	49.6	49.8	35.8	33.6	35	38.6	38.9	37.8	31.8	31.8	31.8	30.7	30.9	31.6	30.6
CsHK8	313	315	284	374	434	365	294	330	217	217	228	232	233	239	171.5	176.7	86.1	83	84.1	79	100.6	71.8	73.8	76.3	82.2	25.4	24.6	***	88.9	74.8	66.6	64.3	44.3	44.5	44	43.6	35	33.2	35.4	32.7	33.1	35.3	31.5	31.4	31.6	30.8	31.2	31.1	30.1
ClHK7	313	317	287	374	451	365	301	325	229	229	239	245	248	254	175.8	179	73.6	72.6	70.3	68.4	67.7	71.9	67.1	68.9	74.1	26.8	25	4.8	***	77.2	74	72.1	50	50	49.4	49	35.7	33.2	35.5	38.1	38.6	38.2	32	32	32.1	31	31.4	31.7	30.7
AHK4	319	323	317	422	434	386	307	330	237	237	243	246	258	261	178.8	187.1	85.5	87.3	81.8	80	91.4	78.1	78	79	80.3	34.6	32.9	43.8	33.4	***	68.1	65.8	44.6	44.1	44.4	43.9	35.7	33.9	36.1	33.3	34	35.3	31.2	31.2	31.3	30.5	30.9	30.7	29.7
OsHK4	330	339	311	418	442	357	303	330	252	254	252	273	254	270	196.4	190.4	78.2	79.1	71.4	71.4	74.8	78.3	75.6	72.1	75.2	54.6	53.9	56.2	55	57.1	***	75	48.5	48.8	49.1	48.7	35	32.3	34.4	37.3	37.5	37.3	31.4	31.4	31.7	30.4	30.5	30.9	30.4
OsHK6	325	332	301	426	422	337	301	321	243	241	252	252	264	260	186.3	178.2	78.7	78.6	72.5	72.4	66.6	80.8	76.3	69.9	73.8	58.8	56.1	58.4	56.4	57.8	46	***	47.6	47.9	48.1	48	33.6	30.6	32.6	38.1	37.6	35.4	29.8	29.8	30	29.2	29.5	29.6	28.4
CsHK2	386	386	354	504	476	418	414	466	282	285	292	287	291	284	200	224	296	271	301	303	471	276	282	279	284	277	281	271	281	282	273	277	***	92.8	73	68.8	34	30.9	33.4	37.3	37.3	37.3	32.2	32.2	31.9	31.2	31.4	32.6	31.3
ClHK2	349	349	323	487	504	426	371	422	274	276	294	292	296	287	202	228	276	258	277	279	456	255	265	258	285	260	261	246	257	265	258	255	8	***	74.3	69.4	33.6	30.6	32.7	37	37.1	36.4	31	30.9	30.6	30	30	31.1	29.9
AHK5	349	354	337	476	487	386	368	403	261	261	279	284	274	303	195	218	258	240	260	250	451	239	245	238	249	241	248	243	253	249	240	238	54.2	51.4	***	68.7	35.4	33.1	34.4	38.7	38.4	38.1	34.1	33.9	33.8	33.4	33.5	33.9	32.7
OsHK1	352	349	315	531	487	422	344	422	243	246	264	262	279	294	208	215	261	241	258	252	374	243	250	257	261	237	246	244	255	253	248	244	75.7	73.5	77.2	***	33.8	30.7	33	37.2	37.3	36.3	32.9	32.9	32.8	32.4	32.3	33.3	32.3
CsHK4	368	365	339	434	476	466	296	357	239	236	260	271	262	273	187.8	194.4	265	261	261	273	451	254	265	268	270	226	237	252	246	260	254	245	325	289	270	284	***	90.9	74	39.3	39.2	37.9	24.5	24.6	24.9	23.8	24	24.3	23.3
ClHK3	380	371	347	426	504	482	294	349	252	250	276	299	294	303	199	217	284	277	279	289	456	273	287	294	301	237	249	273	262	282	273	271	386	325	307	317	4.7	***	71.1	36.6	36.5	34.8	24.9	24.9	25.2	24.9	25	24.7	23.4
AHK1	403	396	342	430	560	442	298	407	258	255	268	265	270	268	175	182.6	254	253	249	276	438	255	255	265	271	222	230	243	228	249	244	243	313	291	277	282	37.7	39.4	***	38	38	36.4	24.8	24.9	25	24.7	24.9	24.3	23.4
CsHK1	426	418	414	504	569	504	357	471	299	299	311	330	335	337	244	257	276	270	279	289	637	281	285	282	292	239	249	264	265	267	273	257	349	298	279	298	222	230	200	***	90.5	54.8	22.4	22.3	22.5	22.1	22.2	22	20.9
ClHK1	426	418	434	498	637	471	374	511	307	307	315	335	342	349	241	254	279	264	284	292	577	279	284	282	287	245	253	261	262	254	274	258	349	298	287	299	229	237	204	13.3	***	55.4	22.7	22.5	22.8	22.3	22.4	22.3	21.2
CKI1	377	368	357	586	736	471	357	422	271	276	287	311	321	315	228	257	273	260	277	273	498	254	254	264	267	239	245	243	244	257	254	257	313	285	276	294	233	252	223	102.6	102.9	***	24.1	24	24	22.8	23.1	23.6	22.8
CsHKL3	754	754	775	719	1000	605	1000	1000	649	637	637	569	560	615	626	569	560	615	586	586	845	569	538	517	615	504	524	531	517	661	553	615	605	649	569	649	1000	845	754	688	649	907	***	98.3	86.8	83.9	85.1	68.9	67.8
ClHKL2	775	775	819	688	1000	605	1000	1000	675	649	649	586	577	615	626	595	553	615	586	586	796	553	531	511	615	504	524	545	531	661	553	615	615	675	605	649	1000	845	736	736	688	1000	2.6	***	86.9	84.2	85.7	68.9	67.8
PHYA	1000	945	945	907	1000	637	1000	1000	615	605	649	560	524	569	493	471	545	595	586	626	1000	538	493	456	637	504	524	517	511	649	511	577	675	775	637	675	845	719	703	675	615	1000	23.2	23	***	79.2	80.1	68.7	67.2
CsHKL2	907	845	874	719	1000	615	1000	1000	649	649	703	586	560	626	615	586	595	736	688	736	845	661	605	615	754	577	615	577	586	736	661	626	754	819	615	675	1000	775	719	661	649	1000	23.6	23.1	34.3	***	93.5	65.9	64.7
ClHKL3	907	819	819	688	1000	586	1000	1000	569	560	626	504	517	569	517	531	560	661	615	649	796	595	569	569	703	560	569	531	538	661	615	560	688	796	595	688	874	736	649	615	605	1000	22.7	21.5	33.9	8.1	***	66.4	65.1
CsHKL5	874	845	688	775	945	553	703	1000	615	637	819	615	560	577	493	524	637	736	675	637	1000	626	553	577	675	560	577	626	605	874	675	675	569	637	626	586	1000	1000	1000	945	819	1000	67.1	66.9	68.2	73.1	73.6	***	94.5
ClHKL6	1000	945	719	845	1000	615	874	1000	615	615	736	577	545	605	517	482	649	754	703	661	1000	661	577	595	719	560	569	626	595	907	675	736	605	675	661	569	1000	1000	1000	1000	819	1000	66.3	66.5	69.1	72.9	73.6	6.3	***
PHYC	845	775	845	907	1000	736	845	1000	796	796	1000	907	637	1000	845	615	754	819	736	719	775	661	560	605	675	577	569	605	577	796	626	661	775	907	754	1000	1000	775	719	907	703	1000	75.7	75.4	74.5	81.1	81.6	51.2	52.5
PHYB	945	874	1000	1000	1000	637	703	1000	688	688	754	560	517	626	553	545	688	719	845	736	1000	569	538	688	637	487	511	538	498	605	487	545	637	703	531	615	719	661	719	649	637	703	74	73.8	75.2	78.8	77.8	74.3	74.3
PHYD	605	605	874	945	1000	649	586	1000	675	661	675	626	531	615	538	637	615	605	775	637	1000	538	511	577	605	498	524	538	517	605	487	605	553	605	545	615	754	675	703	796	703	775	74.1	73.6	75.9	81.6	80.7	77	76.5
CsHKL4	907	845	1000	1000	1000	688	1000	1000	637	637	775	637	538	754	661	661	649	719	945	649	1000	586	560	736	754	553	577	703	626	736	605	675	754	874	615	637	754	675	754	754	719	736	69.3	69.6	70.2	76.5	75.2	71.2	70.3
CsHKL6	1000	945	1000	1000	719	637	1000	1000	1000	1000	907	1000	945	907	736	649	661	719	719	595	1000	615	553	626	719	577	577	577	524	796	688	649	845	1000	945	1000	703	615	703	736	688	907	84.6	84.9	85.4	88	87.8	84.6	84.3
ClHKL7	1000	1000	1000	1000	845	703	1000	1000	1000	1000	845	1000	907	1000	874	796	688	736	754	626	1000	605	545	626	703	560	560	595	538	736	615	649	688	874	719	874	703	637	719	819	736	907	80.8	81.1	81.6	86.1	85.5	80.7	80.2
PHYE	1000	907	819	719	754	595	736	1000	845	775	796	703	703	703	775	719	736	754	845	819	1000	719	649	775	719	845	796	688	637	1000	754	754	754	874	819	1000	775	754	675	874	637	1000	81.9	82.7	83.4	88.8	88.4	86.7	85.6
CsHKL7	1000	1000	661	1000	1000	626	1000	688	1000	1000	1000	754	1000	1000	1000	605	517	524	586	466	1000	626	637	736	560	569	626	649	595	577	626	577	605	637	819	703	874	874	675	1000	845	586	309	315	344	352	344	330	342
ClHKL9	1000	1000	649	1000	1000	586	1000	626	1000	1000	1000	719	945	1000	1000	511	517	517	577	466	1000	586	595	661	531	538	586	605	560	569	586	545	626	661	845	719	675	703	595	874	874	605	309	313	349	349	342	347	352
CsHKL8	1000	1000	661	1000	1000	586	1000	688	1000	1000	1000	688	945	945	1000	560	498	524	560	451	1000	626	637	736	538	569	626	626	626	595	569	553	675	719	819	796	796	796	675	1000	845	586	315	319	332	339	332	323	335
ClHKL8	1000	1000	661	1000	1000	586	1000	688	1000	1000	1000	688	945	945	1000	560	517	524	586	466	1000	626	637	736	538	626	661	649	595	595	595	531	637	675	819	736	874	874	719	1000	845	586	309	315	332	344	339	323	335
PDK	1000	1000	845	1000	1000	531	945	661	1000	907	1000	675	1000	907	874	637	476	466	471	447	1000	524	487	531	476	586	649	675	615	649	524	504	577	595	688	688	688	637	605	719	719	605	305	301	311	335	328	305	335
OsHK2	377	374	330	434	471	374	371	389	303	305	321	317	315	328	243	234	285	270	289	289	560	261	271	265	261	277	277	276	277	294	284	249	339	303	294	291	230	241	232	177.4	182.7	203	626	615	586	719	688	675	703
	CsHKL1	ClHKL1	ETR2	ERS2	OsETR2	OsETR3	EIN4	OsETR4	CsHK9	ClHK9	ETR1	OsERS1	ERS1	CsHK10	ClHK10	OsERS2	CsHK5	ClHK5	ClHK4	AHK2	OsHK5	CsHK6	ClHK6	AHK3	OsHK3	CsHK7	ClHK8	CsHK8	ClHK7	AHK4	OsHK4	OsHK6	CsHK2	ClHK2	AHK5	OsHK1	CsHK4	ClHK3	AHK1	CsHK1	ClHK1	CKI1	CsHKL3	ClHKL2	PHYA	CsHKL2	ClHKL3	CsHKL5	ClHKL6
Similarity of amino acid sequences of the HK(L) proteins from Arabidopsis, rice, cucumber and watermelon. Similarity over 60% was highlighted
[truncated: 14 more columns]

## Sheet: AtOsCsClHP similarity
Table S3-2. Similarity between the HP members from Arabidopsis,rice,cucumber and watermelon.
	CsHP3	ClHP2	AtAHP1	CsHP2	ClHP1	AtAHP2	AtAHP3	AtAHP5	OsAHP1	OsAHP2	CsHP1	CsPHP2	ClPHP2	AtAHP6	CsPHP1	ClPHP1	CsHP6	ClHP3	AtAHP4	CsHP4	ClHP4	OsPHP1	OsPHP3	OsPHP2
CsHP3	***	97.9	73.7	67.5	70.1	58	60.4	62.2	55.1	48.4	61.5	41.1	36.5	52.9	51.9	54	52.9	53.4	54	53.8	53.3	52.6	39.8	53.7	CsHP3
ClHP2	2.6	***	73.2	68	70.6	57	59.4	61.1	54.5	47.9	60.9	41.1	36.5	53.4	51.9	54	52.9	53.4	54	53.8	53.3	52.6	40.3	53.7	ClHP2
AtAHP1	43.6	44.7	***	65.5	68	57	60.4	60.6	57.8	51.1	59.9	38	35.9	55.6	50.3	51.9	52.9	52.9	51.3	54.4	53.8	55.3	40.3	53.7	AtAHP1
CsHP2	57.6	56.3	63.2	***	92.8	53.4	55.7	58.5	53.5	47.3	56.8	37.5	34.9	52.4	48.7	50.3	50.3	50.3	47.6	51.1	50	50.5	37.2	52.6	CsHP2
ClHP1	49.9	48.7	55	9	***	53.4	55.2	59.1	53.5	46.8	57.8	37.5	33.9	51.9	48.1	49.7	49.2	49.2	48.7	51.1	50.5	50.5	36.6	51.6	ClHP1
AtAHP2	79.9	83.4	83.4	96.3	94.2	***	84.9	76.2	51.9	45.7	52.6	35.4	30.7	50.8	49.2	52.4	51.9	51.9	52.4	52.2	51.6	50.5	36.6	50.5	AtAHP2
AtAHP3	72.2	75.5	72.2	87.3	87.3	21.6	***	76.6	52.9	45.2	53.1	35.9	33.9	53.4	49.7	50.8	51.3	51.9	52.4	50	49.5	50.5	35.6	51.1	AtAHP3
AtAHP5	67.7	70.7	72.3	78.1	74.7	36.4	35.7	***	56.1	47.9	56.2	37.5	33.9	53.4	49.2	50.8	50.8	51.3	52.9	51.1	50.5	51.6	37.2	51.1	AtAHP5
OsAHP1	101.3	103.6	90.4	108.4	106	105	100.3	88.4	***	66.3	52.4	35.3	30.5	47.6	52.4	53.5	52.4	52.9	50.8	50	50	51.9	38.5	50.3	OsAHP1
OsAHP2	96	98.8	83.3	101.7	101.7	101.7	104.6	88.2	33.1	***	48.9	50	21.8	39.4	41.5	42	43.6	44.1	46.3	42.3	42.9	44.1	51.6	40.4	OsAHP2
CsHP1	74.7	76.4	79.9	90.1	84.4	101.6	99.4	88.1	111	90.7	***	36.5	32.8	48.7	51.9	53.4	51.9	52.4	55	54.9	55.5	54.2	37.7	51.6	CsHP1
CsPHP2	78.2	78.2	100.7	103.1	98.8	109.6	105	88.7	125.8	140.9	109.6	***	43.2	49.2	34.4	33.9	33.9	34.4	37.6	36.8	36.8	34.7	63.9	34.7	CsPHP2
ClPHP2	97.2	97.2	99.4	102.9	105.2	127.4	111.5	112.4	124.7	140.9	114.5	0	***	64.6	31.7	31.2	30.2	30.7	30.2	30.8	30.2	32.1	16.8	32.6	ClPHP2
AtAHP6	98.7	96.5	88.3	100	100	111	99.4	100.3	124.7	136.5	119.4	30	27.1	***	45.5	45.5	44.4	45	46	45.6	45.1	47.6	34.9	47.1	AtAHP6
CsPHP1	113	113	121.1	128.8	128.8	114.6	112	115.6	111	136.5	110.5	138.7	119.4	137.5	***	94.2	80.4	81	70.4	63.7	64.8	65.6	45.5	61.9	CsPHP1
ClPHP1	103.2	103.2	113	120	120	100	107	108	106	132.4	103.2	145.5	122.1	137.5	7.7	***	83.6	83.6	73	66.5	66.5	66.7	47.6	62.4	ClPHP1
CsHP6	108	108	108	120	122.9	102.2	104.6	108	111	121	110.5	145.5	128	144.4	30	24.2	***	98.4	76.2	69.8	69.2	67.7	47.1	62.4	CsHP6
ClHP3	105.6	105.6	108	120	122.9	102.2	102.2	105.6	108.4	117.5	108	138.7	125	140.9	29	24.2	2	***	77.2	69.8	69.2	67.2	47.1	63	ClHP3
AtAHP4	98.3	98.3	110.4	129.5	120.3	98.3	98.3	93.9	113.6	121	91.7	132.3	122.5	128.6	47.2	41.2	34.4	32.3	***	67	67.6	68.8	51.9	63.5	AtAHP4
CsHP4	103.3	103.3	100.9	116.4	113.6	99.9	109.9	105.8	122.2	127.8	96.3	106.2	120.3	136.2	68.5	60.7	52.1	52.1	54.8	***	96.2	64.3	45.6	62.6	CsHP4
ClHP4	105.8	105.8	103.3	122.2	116.4	102.3	112.6	108.3	122.2	123.8	94.1	106.2	123.3	139.7	65.3	60.7	53.5	53.5	53.4	5	***	64.8	45.1	62.1	ClHP4
OsPHP1	109	109	97.5	118.3	115.6	108	108	104.2	113.6	117.5	99.7	134.5	117.7	125	63.7	60.7	57.9	59.3	51.1	66.9	65.3	***	60.5	75.3	OsPHP1
OsPHP3	115.5	111.5	111.5	137.3	137.3	128.9	139.1	119.8	126.8	157.2	128.9	136.6	158.6	142.7	79.9	69.2	71.7	71.7	61.9	75.4	78.3	23.3	***	50.5	OsPHP3
OsPHP2	104.2	104.2	104.2	108	110.5	108	105.6	106.6	121.8	145.4	111.5	134.5	115	128	74.7	73	73	71.4	65.5	71.8	73.6	40.1	56.6	***	OsPHP2
	CsHP3	ClHP2	AtAHP1	CsHP2	ClHP1	AtAHP2	AtAHP3	AtAHP5	OsAHP1	OsAHP2	CsHP1	CsPHP2	ClPHP2	AtAHP6	CsPHP1	ClPHP1	CsHP6	ClHP3	AtAHP4	CsHP4	ClHP4	OsPHP1	OsPHP3	OsPHP2
Similarity of amino acid sequences of the HP proteins from Arabidopsis, rice, cucumber and watermelon. Similarity over 60% was highlighted

## Sheet: AtOsCsClRR similarity
Table S3-2. Similarity between the RR members from Arabidopsis,rice,cucumber and watermelon.
	CsPRR1	ClPRR1	OsPRR1	CsPRR2	ClPRR2	OsPRR95	CsPRR3	ClPRR3	OsPRR37	OsPRR73	CsRR1	ClRR1	ARR3	ARR4	OsRR5	OsRR11	OsRR7	OsRR6	OsRR3	CsRR7	ClRR2	ARR5	ARR6	ARR7	ARR15	CsRR3	ClRR5	CsRR5	ClRR6	ARR8	ARR9	OsRR9	OsRR10	CsRR4	ClRR4	CsRR6	ClRR3	OsRR4	CsRR8	ClRR8	ARR16	ARR17	OsRR1	OsRR2	OsRR8	OsRR12	OsRR13	CsRR2	ClRR7
CsPRR1	***	94	69.1	42.9	42	45	33.9	35.3	39.1	42.8	48.2	47.4	46.6	44.7	63	59.6	50.1	54.5	63.6	46.8	45.9	48.9	48.7	46.9	48.5	46.9	46.7	54.7	53.8	48.3	47.9	50.2	50.2	43.4	44.4	49.4	42.1	47.1	56.5	58.2	57.2	58.6	50.3	47.6	63.9	63.9	63.3	46.5	49.8
ClPRR1	10.2	***	68.8	42.6	41.9	45.2	33.5	34.9	38.6	42.5	48.9	48.4	47	44.3	63	59.6	50.1	54.5	63.6	46.6	46.1	50.5	50.1	48.3	48.9	47.9	47.9	54.7	53.8	48.4	47.5	50.6	50.6	42.8	43.6	50.2	42.9	47.1	56.5	58.2	57.2	58.6	50.5	47.6	63.9	63.9	63.3	46.5	49.8
OsPRR1	91.2	92.3	***	42.6	42	46.4	33.4	34.7	38.5	42.1	48.4	48	46.6	45.3	63.2	59.9	48.2	53.9	65	47	46.6	49.1	49.5	48.3	49.3	48.4	48.1	55.8	55.1	48.3	48.6	52.2	52.2	44.2	45.5	50.8	43.1	47.5	57.1	59.1	58	59.7	49.9	47.2	64.1	64.1	63.6	47.9	51.2
CsPRR2	209	211	200	***	93.2	53.1	39.5	40.9	43	50.7	44.9	43.9	44.9	43.9	59.9	58.8	52.4	52.2	58.6	43	42.8	45.1	45.1	44.8	44.9	43.4	43.2	51.7	49.7	44	43.6	45.7	45.7	38.8	39.7	46.8	38.4	42.7	50.1	51	50.8	52.2	45	41.9	55.7	55.7	56	42.6	45.2
ClPRR2	216	216	201	10	***	53.3	39.7	41.1	43.2	50.6	43.7	42.8	44.5	43.2	58.5	57.4	51.3	52.2	57.2	42.2	42	44.1	44.1	44	43.9	42.6	42.4	50.6	48.5	42.8	42.2	44.9	44.9	37.6	38.6	45.8	37.4	41.9	48.7	49.6	49.4	50.8	44.1	41.1	54.3	54.3	54.6	41.5	44
OsPRR95	224	219	200	127.8	123.8	***	38.3	39.6	41.8	49.7	47.4	46.4	47.4	45.3	63.5	60.4	52.6	53.1	63.1	44.7	44.1	47.3	47.1	46	47	45.7	45.7	54.5	52.4	46.9	46.5	48.8	48.6	42.6	43.8	49.2	41.3	44.4	53.5	54.6	53.3	55.5	48.9	44.8	59.9	59.9	60.2	45.2	48.3
CsPRR3	202	206	200	188	187.2	175.5	***	94.4	55.4	61	36.8	35.6	38.2	38	51.3	50.7	50.1	45.8	50.3	35.8	35.3	37.1	37.1	37.3	36.7	35.9	36.2	43	41	36.4	36.2	37.6	37.6	32.4	34.1	36.9	29.4	36.3	44.8	45.1	43.9	45.9	39.2	35.7	48.2	48.2	47.6	36	37.6
ClPRR3	202	205	200	186.1	185.3	174.8	5.6	***	56	60.9	37	35.8	38.7	38.3	51.5	51	50.4	46.1	50.6	36.2	35.6	37.5	37.5	37.5	36.7	36	36.4	43.5	41.4	36.6	36.2	37.8	37.8	32.6	34.3	37.1	29.6	36.7	44.8	45.1	43.9	45.9	39	36.1	48.2	48.2	47.6	36	37.6
OsPRR37	204	209	201	184.7	182.4	181.2	85.7	86.9	***	72.1	42.4	41.4	42.8	43.2	59.3	57.9	49.6	53.9	58.1	41.2	40.3	42.7	42.3	41.9	42.3	41.1	40.9	48.5	46.5	41.1	41.3	43.3	43.1	37.2	39	41.9	34.5	41.3	50.7	51.5	50.6	53	44.2	41.1	56.3	56.3	55.7	40.7	43.2
OsPRR73	241	241	237	145.3	148.9	140.9	87.4	87.7	49	***	38.2	37.2	38.9	38.2	54.3	52.4	50.7	47.8	52.5	37	35.6	38.7	38.3	38.1	37.9	36.2	35.9	42.8	40.7	36	36.4	38	37.8	33.1	34.7	37.1	29.6	36.3	46.2	47.1	46.1	47.8	40.2	36.3	50.4	50.4	49.9	35.3	38.6
CsRR1	213	203	227	226	231	221	233	233	210	213	***	92.1	79.2	76.5	78.3	77.7	60.7	73.2	77.8	73.4	73.2	76.2	76	72.4	75	64.5	65.1	75.3	70.3	66.1	65.5	70.2	70	58.3	61.8	70.2	60.6	66.7	72.1	66.9	69.9	71.5	64.1	60.4	72.3	72	71.7	62.2	58.5
ClRR1	222	211	224	244	252	239	261	261	223	228	7.1	***	74.2	71.3	73	72.4	56	67.9	73.1	68.6	68.2	72.3	71.7	69.2	70.9	60.9	61.4	70.7	75.7	62.6	61.8	65.7	65.5	55	57.9	66.3	56.7	62.8	65.7	73.8	66.9	68	60.4	57.1	67.8	67.8	67.8	58.5	62.6
ARR3	243	243	268	237	220	207	219	209	216	209	57.3	68.4	***	84.4	77.7	77.4	61.8	72.9	76.4	71.3	70.7	76	76.2	72.8	72.6	65.7	64.9	76.2	70.9	65.9	65.7	69	68.8	57.8	60.9	71.4	62	67.2	72.1	66.9	69.3	71.8	63.2	60.8	70.9	70.6	70.6	61.2	57.6
ARR4	276	281	279	231	226	226	243	238	224	236	52	62.5	26.3	***	77.4	77.7	61.8	72.6	75.6	67.8	68.2	71.9	71.9	69.7	69.3	64.7	64.3	76	70.5	66.5	66.7	67.8	67.6	59.1	62	65.5	55.8	64.7	71.3	66	70.4	72.4	62.8	59.6	70.3	70	70	60.1	56.2
OsRR5	209	209	234	162.9	162.9	168.7	179	173.3	168	162.9	50.9	62	51.8	54.2	***	90.5	69.9	80.4	86.4	74.1	73.3	75.5	76	74.7	76.6	74.4	74.1	75.8	70.2	74.7	75.2	77.2	77.2	69.9	74.4	76	65.2	76.3	71.9	69.9	69.6	73.5	77.4	71.6	77.6	77.3	77.9	71	71.3
OsRR11	202	202	226	151.5	151.5	158.5	181.5	176.1	166.6	165.2	58.3	71.2	64.8	64.1	17.6	***	71	82.4	85	74.7	73.5	74.7	75.5	73.8	74.7	71.6	71.9	73	66.9	72.1	73	74.4	74.4	67.1	71.6	72.7	61.8	73.5	69.4	66.3	67.4	70.5	74.7	68.2	73.9	73.7	73.7	66.6	67.1
OsRR7	214	214	264	191.9	193.2	182.1	238	232	216	217	69.7	82	68.4	69.2	28.8	34.9	***	64.2	66.3	56.8	56.3	58.5	58.8	58.8	58.2	55.7	55.7	56.8	51	56.3	57.4	58.5	58.5	51.5	55.7	55.7	45.1	57.9	53.2	50.7	51.5	53.5	56	50.7	55.7	56	56.3	49.9	49
OsRR6	186	186	228	181.5	182	188.1	209	202	178.1	187.6	63.5	77.7	69.9	72.3	30.2	33	44.7	***	78.2	69.8	68.7	71.5	72.1	72.1	72.1	67.3	67.6	69	63.4	67.9	68.7	70.1	70.1	64.8	69.3	67.9	57.8	70.7	65.4	63.1	64.2	66.8	67.3	60.9	67.8	67.8	67.8	65.9	60.9
OsRR3	194.6	194.6	187.4	135.4	135.4	143.8	162.5	157.4	139.5	143.8	54.4	62.9	57.5	60.7	30.8	35.8	40.8	36.1	***	75	73.9	76.1	76.7	76.7	78.9	76.9	76.7	76.9	72.5	76.9	77.2	78.3	78.3	71.7	76.4	77.2	66.1	77.2	72.4	69.9	71.1	74.4	76.9	71.7	78.4	78.7	79	70.8	71.4
CsRR7	239	243	255	241	236	248	220	215	203	206	75	91.4	85.8	90.2	57.5	66.5	81.7	73.6	69.3	***	91.5	81	80.4	76.1	78.4	65.1	64.9	75.7	70.3	65.9	65.1	70.6	71	57.9	61.6	73.2	62.8	66.5	72.7	68.2	71	72.4	61.8	57.9	70.9	70.9	71.1	63	59.1
ClRR2	249	239	244	212	207	228	204	200	209	210	67.3	82.9	79.9	81.7	57.5	68.2	79.9	75.4	71.1	17.2	***	80.8	80.4	76.5	78.1	64.7	64.3	75.1	69.3	65.3	64.7	70.6	70.8	57.8	61.2	72.2	62	66.5	73	68	71.8	72.1	61.8	57.3	70.3	70.6	70.6	62.6	58.3
ARR5	204	196	248	200	200	198	199	196.9	181.4	175.4	60.3	67.5	59.4	56.8	54.9	69.7	74.4	66.9	68.3	53.1	48.9	***	92.4	84.2	82.6	68.1	68.7	76.7	72.1	69.1	68.3	72.7	72.7	60.1	63.5	74.8	66.7	69.9	72.1	68	71.3	72.4	64.1	60.9	71.1	71.1	71.4	65.9	63.5
ARR6	221	220	244	211	211	214	209	203	199	195.5	61	71.5	57.7	58.2	53.4	66.3	74.4	65.3	66.5	57.7	52.3	21.4	***	83.8	82	68.1	68.3	77.1	71.9	68.7	68.1	73.3	73.1	59.9	63.5	74.6	66.5	69.3	72.7	68.2	71	72.9	63.9	60.1	72	71.7	72	66.1	63.7
ARR7	262	261	262	207	201	228	199	199	201	195	78.5	86.4	74.5	69.1	66.2	81.8	78.9	69.4	68.3	73.5	63.9	55	58.6	***	86.4	65.5	65.9	75.7	70.5	66.3	67.2	72.2	72.2	58.5	61.4	74.6	65.3	66.7	72.4	68.8	71.8	73.8	61.2	58.7	72.5	72.8	73.1	65.3	61.4
ARR15	253	253	249	210	210	232	218	223	201	203	68.5	77.5	74.5	74	58.9	70.3	77	64	64.8	60.3	55.7	48.8	55.2	33.8	***	66.6	66.8	77.8	72.8	68.2	67.8	72.9	72.7	60.8	63.7	76	66.3	69.3	74.1	69.9	74	75.7	63	59.3	74.2	74.2	74.8	65.8	63.3
CsRR3	244	232	238	200	196	208	217	217	217	205	98.5	114.3	85	101.3	54.2	54.6	57.8	58.8	50.8	91.4	87.5	72.4	74.1	90.6	90.2	***	92.6	88.8	83.3	78.5	79.3	78.8	78.6	68.4	71.7	78	68.6	75.4	76	71	73.5	76	62	61.4	71.4	72	71.7	68.8	61.2
ClRR5	238	228	238	201	196	202	203	203	211	210	90.5	103.7	88.2	99.4	54.2	51.4	56.2	55.6	50.8	87.6	82.9	66.8	66.8	83.9	80.6	15.1	***	88.6	83.5	78.9	78.9	78	77.8	67.8	71.5	77.2	68	75.6	76.3	71.3	73.5	76	62.2	61.8	71.1	71.7	71.4	68.8	60.7
CsRR5	200	200	196.6	136.9	136.9	146.5	138.2	134.3	150.9	142.2	67	78.7	58.6	60	51	54	58.8	56.6	58.2	63	63	60.7	56.9	69.4	63	33.9	35.7	***	90.2	86.7	87	87.4	87.4	76.4	80.3	85.1	76	85.8	76.6	71.3	72.4	75.4	73	71.6	72.3	72.3	72.3	79.4	71.6
ClRR6	197	197	183.3	148.1	148.1	161.8	149.8	144.4	168.5	155.7	77.6	78.7	67.9	72.1	56.1	64.6	68.7	63.2	57	76.4	78.7	64.8	65.7	83.4	72.1	38.5	38.1	9.3	***	81.2	80.5	81	81	70.7	74.6	80.5	71.6	81	69.9	77.4	67.7	71	69.3	68.2	67.5	67.2	67.2	74.6	77.1
ARR8	244	236	270	222	228	213	227	227	244	236	91.7	102.7	87.2	95.5	59	57.6	60.9	61.9	56.9	88.9	86.7	64	68.6	83	81.4	60.4	56.2	46.7	50.4	***	86.2	78	77.8	70.9	74	75.2	67.3	76.4	76	71.6	74.3	76	63.2	63	73.1	74.2	73.7	68.2	62
ARR9	254	257	250	217	229	221	244	249	249	236	96	110.2	88.5	97.8	57.6	54.6	56.2	58.8	57.2	92.6	88.8	68.1	71.2	73.2	84.3	55.6	55.2	43.6	52.4	34.4	***	79.2	79	72.5	75.8	74.6	65.9	75.4	76.9	71.6	74.3	76.2	62.6	62.4	72.3	73.4	72.8	68.8	62
OsRR9	230	229	205	200	195	200	210	210	218	215	81.3	99.7	83.7	83.4	54.2	54.6	57.8	58.8	58.9	88.2	81.3	75.8	72.7	77.5	82.1	57.2	55.5	37.5	44.4	59.1	55.2	***	99.4	69	72.2	79.6	71	79.6	76.9	71.3	74.3	77.6	63.9	62.5	74.8	75.6	75.1	72.9	66.7
OsRR10	230	229	205	200	195	205	210	210	223	221	82.8	101.9	85.2	84.8	54.2	54.6	57.8	58.8	58.9	85.1	79.9	75.8	74.2	77.5	83.7	58.2	56.6	37.5	44.4	60.2	56.2	1.5	***	68.8	72	79.6	71	79.4	76.9	71.3	74.3	77.6	63.7	62.4	74.8	75.6	75.1	72.9	66.5
CsRR4	255	268	252	221	228	205	274	274	291	287	117	135.5	109.8	115.2	58.6	59	60.9	72.1	60.2	113.2	106.4	92.7	96.8	105.6	101	72.1	73.2	48	55	67	63.8	70	71.4	***	92.4	66.1	58.7	67.2	70.8	66.6	68.5	71.3	58.5	56.9	68.6	69.2	69.5	62	53.3
ClRR4	246	262	231	216	221	198	245	245	257	260	99.2	115.8	96.6	103.8	52.6	53	56.2	63.8	52.4	94.3	90.6	79.9	81.4	93.9	90.9	62.7	61.4	40.6	43.9	59.7	56.4	61.4	62.5	6.5	***	69.8	62	69.8	74.7	70.2	71.5	74.6	60	59.1	71.4	71.7	72	64.7	56.2
CsRR6	231	233	221	157.2	157.2	181.5	176.1	176.1	193.5	187.3	73.3	83	65.5	70.9	44.9	50.8	60.4	60.7	51.8	62	62	65.6	68.9	71.4	71	39	40.3	41.6	45.4	48.1	50.7	43.6	43.6	53.2	43.9	***	84.9	76.8	74.9	70.2	71	74	63.3	62.7	71.7	72.3	72.3	71	66.5
ClRR3	262	267	271	212	212	217	217	217	231	231	101.3	124.1	91.7	105	61.1	67.8	73.8	70.1	70.7	97.1	91	88.2	89.1	95	95.2	74.2	75.5	65.5	71.8	70.5	78.4	69.6	69.6	77.4	64.9	30.7	***	67.4	64.6	60.4	61.3	63.8	54.6	54.6	61.9	62.5	62.5	63.4	60
OsRR4	249	262	276	218	213	261	216	211	221	214	97.3	113.7	86.9	103.8	51	54	55.6	50.5	59.9	99.3	92.3	74.2	80.7	97.4	90.4	72.7	69.1	45.9	44.9	66.5	75.7	59.2	60.3	85.3	78.1	50.3	75.5	***	77.4	72.7	74.6	77.3	63.4	63	73.4	74.2	73.9	70.5	62.8
CsRR8	238	238	234	196.6	196.6	194.7	147.7	147.7	163.5	161.4	68.5	88.2	61.3	64.4	62.4	63.6	88.9	71.4	71.8	66.2	64.8	72.6	68.3	71.7	69.1	60.9	60.3	67.2	78.7	69.4	66.3	66.9	66.9	80.9	74.6	62.2	86.4	65.6	***	86.6	79.1	80.5	69.9	66.3	69.7	70	68.9	73.8	63.5
ClRR8	244	244	229	213	213	214	164.1	164.1	182.3	170.4	84.7	87.2	74.1	78.7	74.8	82.5	108.2	84.7	81.2	71	66.8	81	77.5	78.7	76.3	67.9	67	75.4	71.8	75.3	77.6	81	81	90	82.1	64.6	92.2	69	9.2	***	76	78.8	66.6	63.8	67.5	67.5	66.7	70.5	71.6
ARR16	220	220	209	183.8	183.8	198	167.3	167.3	169.5	167.3	71.7	82.1	67.4	59.5	74.6	73.7	99.2	76	71.6	71	66.3	64.9	65.6	65.8	58.6	61.3	62.2	78	91.9	65.1	66.9	67.4	67.4	79.9	78.9	71.7	97	68.6	59.5	58.8	***	90.6	67.4	64.4	67.8	67.8	67.2	69.6	62.2
ARR17	228	228	218	188.1	188.1	200	159.9	159.9	165	165	74.2	90.7	64.7	59.9	64.7	66.8	93.9	73	65.7	67.3	64	73.3	68.8	69	65.6	61.1	61.9	71.7	84.6	69.9	70	62.4	62.4	77.7	75.3	68.2	90.9	64.4	51.8	51.8	16	***	69.6	67.1	70.9	70.9	70	72.7	65.7
OsRR1	220	207	253	215	215	195	212	221	215	214	112.2	133	112.3	135.5	70.6	64.9	75.7	75.7	72.5	133.9	127.2	107.3	114.8	148.1	138.1	140	130.5	86.1	89.4	148.1	157.2	134.5	137.2	155.2	150	104	137.7	137.5	90.7	103.7	99.4	106.3	***	76.8	77	76.8	77.3	61	60.2
OsRR2	210	201	238	214	209	218	221	216	215	209	116.6	133.2	100.8	130.5	74.7	72.7	72.7	84.2	75.7	138.2	135.5	101.6	112.4	128.9	143.7	148.6	140	99.3	107.7	140.9	156	140	142.7	159.3	146.3	101	138.9	143.3	107.3	115.6	112.6	106.7	53	***	72	71.4	71.1	60.6	56.3
OsRR8	192.3	192.3	212	192.3	192.3	212	184.8	184.8	171.2	184.8	75.4	82.8	79.9	82.1	75.3	75.3	79.9	74.2	77.5	84.5	82.1	94.6	89.4	86.9	86.9	89.6	89.6	89.6	98.5	92.2	94.8	84.6	84.6	87.2	87	87	103.4	84.6	89.4	94.1	88.5	91.2	100.9	90.4	***	98.3	96.6	68.1	71.4
OsRR12	192.3	192.3	212	192.3	192.3	212	184.8	184.8	171.2	184.8	77.6	82.8	82.1	84.5	77.5	77.5	77.5	74.2	75.3	84.5	79.9	94.6	91.9	84.5	86.9	84.6	84.6	89.6	102.4	82.2	84.6	77.6	77.6	81.3	84.6	82.2	97.6	77.6	86.9	94.1	88.5	91.2	103.7	95.5	5.1	***	97.2	68.6	71.1
OsRR13	205	205	231	184.8	184.8	205	197	197	184.8	197	79.9	82.8	82.1	84.5	73.1	77.5	75.3	74.2	73.1	82.1	79.9	91.9	89.4	82.1	82.1	87	87	89.6	102.4	87	89.6	82.2	82.2	78.5	82.2	82.2	97.6	79.9	97.3	105.1	93.9	99.6	98.1	98.1	10.7	8.8	***	68.1	70.9
CsRR2	273	261	248	220	227	237	211	216	234	237	109.9	130.1	109.9	118.7	74.7	80.9	84.1	77	74.6	116.7	112.3	86.9	86.8	92.7	102.6	86.6	81.9	51.4	60	88.1	89.9	77.1	77.1	103.7	93.6	69.6	88.5	87.7	64.8	67.2	81.7	75.3	151.8	157.4	107.7	101.7	107.7	***	74
ClRR7	317	296	265	260	273	258	267	279	285	246	147.6	144.4	157.5	163.8	64.3	72.9	82.3	66.2	79.9	173.3	183.8	101.3	106.9	146.4	147.6	126.4	121.4	48.9	40.9	120	122.3	119.5	123.4	193.7	132.6	81.6	78.3	140.9	64.3	55	84.6	79.9	200	211	128.7	137.7	147.6	20.3	***
ARR13	545	504	493	434	407	414	456	471	430	377	195	228	200	213	138.1	142.3	119.4	150.7	124.1	211	195	174.7	188.6	209	213	197	200	140.9	171.4	183.3	197.3	163.1	166.8	236	217	159.1	209	219	158.5	201	164.3	163.5	238	245	139.4	139.4	148.8	229	298
ARR21	531	498	476	447	418	434	498	517	434	360	178.7	216	195	213	134	142.3	122.7	150.7	124.1	207	193.7	170.1	178.6	199	208	206	200	140.9	171.4	179.4	197.3	163.1	166.8	224	209	159.1	210	209	158.5	201	169.5	168.7	239	245	139.4	144	148.8	229	313
ClRR19	237	237	281	219	219	211	228	228	211	211	241	260	208	215	219	211	241	250	222	241	241	240	240	252	238	253	253	232	238	218	232	241	241	227	232	232	264	232	189.3	185.4	208	199	195	191.1	226	216	226	197	207
OsRR41	309	309	294	219	219	192.9	192.9	192.9	167.9	162.5	228	264	228	228	240	240	230	215	248	219	219	226	244	237	226	248	248	219	260	254	258	238	238	237	229	238	271	238	199	226	215	204	184.3	171	223	214	223	219	271
OsRR24	389	362	311	323	347	352	407	399	377	305	232	262	209	229	163.1	174.5	200	149.7	145.3	218	205	175.2	179.5	184.1	205	218	197	145.2	148.3	227	217	197	197	267	243	163.8	214	201	193.1	209	168	167.1	273	234	140.9	140.9	145.7	230	330
OsRR25	426	426	396	418	426	377	434	434	461	349	218	250	207	215	172.8	172.8	161.4	168.6	149.9	195	194.5	164	168.1	178.2	216	221	209	154.4	167.4	236	237	218	218	239	231	163.8	196	224	195	216	166.5	171	255	217	145.7	150.7	150.7	210	325
CsRR12	374	360	371	357	360	383	380	354	371	271	212	234	207	227	157.9	168.6	178.5	149.7	140.9	221	212	178.1	187.9	181.9	213	204	182.9	146.6	156.1	211	209	210	210	249	240	163.8	214	198	193.1	209	162.9	157	270	244	132	132	136.3	221	360
ClRR15	357	352	377	342	357	380	377	360	383	261	224	253	196	232	157.9	168.6	178.5	149.7	140.9	228	223	171.7	176.1	184.8	207	195	181.4	146.6	156.1	202	200	206	206	238	231	156.6	209	191.1	193.1	209	162.9	157	281	244	132	132	136.3	215	330
CsRR16	360	349	386	418	374	360	414	403	399	282	240	274	230	246	152.9	163.1	173.1	149.7	140.9	233	223	183.4	182.4	204	238	212	195.9	151.2	162.6	226	221	216	216	253	222	163.8	209	197	186.4	201	168	161.9	267	253	127.8	127.8	132	229	337
ClRR18	337	325	365	393	368	380	380	368	407	285	229	260	216	232	157.9	168.6	178.5	149.7	145.3	237	226	189.2	182.4	199	220	202	184.4	155.9	169.5	215	211	212	212	241	218	168.7	200	194.6	193.1	209	173.3	167.1	261	246	132	132	136.3	230	321
ARR18	354	354	344	389	386	328	456	471	418	319	223	237	229	238	174.8	168.6	157.2	170.3	153.6	222	224	200	195.1	232	248	230	212	148.4	154.7	233	212	215	215	255	240	171.8	220	228	185.2	196	160.5	158.9	241	232	149.3	149.3	154.8	236	347
CsRR15	335	311	383	386	377	377	371	380	360	303	234	265	222	241	157.9	163.1	169.5	140.9	140.9	231	228	181.5	184.6	207	236	230	207	151.2	156.1	232	228	227	227	261	245	168.7	214	206	183	199	175.8	178.5	276	241	132	132	136.3	243	335
ClRR14	330	307	374	383	377	380	380	383	360	309	228	257	222	241	157.9	163.1	169.5	140.9	140.9	231	228	181.5	184.6	207	236	230	207	151.2	156.1	232	228	227	227	261	245	168.7	214	206	189.5	208	175.8	178.5	276	241	132	132	136.3	243	335
ARR10	305	305	332	352	347	332	371	362	357	279	238	271	210	230	157.9	163.1	173.3	140.9	140.9	234	238	190.3	187.3	204	248	203	195.8	155.9	169.5	205	197.2	197	197	229	218	159	209	209	187.8	197	168.7	171	252	262	132	132	136.3	234	296
ARR12	325	325	393	362	362	368	383	374	365	292	248	285	210	234	152.9	157.9	173.3	136.8	139.4	230	232	170.9	173.8	201	229	206	188.4	140.9	148.3	213	209	196	196	244	226	153.2	207	193.6	175.2	191.9	157	158.9	274	234	136.3	136.3	140.9	221	309
OsRR22	374	352	383	403	383	380	418	414	399	281	224	250	213	244	148.2	157.9	181.5	140.9	140.9	234	218	174.3	183.8	205	232	231	209	155.9	162.6	239	229	216	216	260	250	154.5	202	202	189.5	205	175.8	176.8	249	227	127.8	127.8	132	244	360
OsRR23	368	368	360	357	349	365	386	393	374	287	236	267	223	248	157.9	168.6	184.2	145.2	136.7	233	229	179.5	183.8	205	232	223	197	142.3	150.1	227	212	204	204	244	238	159	202	211	186.4	201	173.3	172.6	261	243	127.8	127.8	132	231	315
CsRR14	319	294	352	313	298	315	365	365	332	294	239	248	249	254	163.1	163.1	170.2	164.7	154.8	241	217	192.1	198	210	232	255	237	166.3	169.5	252	239	227	227	321	284	179.5	221	265	201	209	196.6	195	276	248	200	200	217	250	271
ClRR16	330	309	342	292	282	281	311	307	325	309	243	253	227	240	165.4	177.3	178.5	172.8	156.8	238	212	181.5	179	213	237	246	233	168.6	172.6	243	237	229	229	330	265	176.4	198	254	207	214	205	200	273	249	188.3	188.3	209	253	244
CsRR13	380	354	349	344	319	317	352	354	335	325	246	273	241	262	168.6	180.8	195	182.5	171.1	232	222	187.6	200	213	243	281	265	177.9	184.9	276	292	264	264	383	303	191.7	221	271	216	239	213	224	279	279	217	217	237	279	284
ClRR17	261	245	279	246	246	237	285	282	265	276	221	240	212	223	157	167.1	200	169.5	145.3	215	198	168.8	166.7	191.3	220	209	204	155.9	176.9	217	219	210	210	273	236	159	195	207	184.7	199	183.4	189.5	250	226	161.7	161.7	180.9	220	228
CsRR9	377	352	337	332	339	347	399	380	407	307	250	287	249	258	180.8	168.6	200	159.4	159.9	233	222	186.4	190.9	211	240	260	246	184.3	200	264	244	246	246	274	255	185.4	236	243	218	250	191.5	195	253	219	145.7	145.7	150.7	241	352
ClRR11	383	354	342	344	354	352	399	380	389	307	250	287	249	258	180.8	168.6	200	159.4	159.9	227	222	186.4	190.9	211	240	260	246	184.3	200	264	244	246	246	274	255	185.4	236	243	218	250	191.5	195	253	224	140.9	140.9	145.7	241	352
CsRR10	377	360	374	377	377	386	362	354	414	328	264	298	271	279	180.8	174.5	233	159.4	154.8	233	234	195	199	236	240	233	220	171.9	176.9	237	221	239	239	265	249	185.4	221	231	203	209	173.3	178.5	267	241	140.9	140.9	145.7	249	352
ClRR10	389	365	360	371	377	380	352	330	407	330	271	309	279	287	187.4	180.8	226	164.7	159.9	246	248	207	211	236	254	246	232	184.3	193.7	250	232	253	253	282	262	195	236	243	218	239	185.1	191.3	267	241	136.3	136.3	140.9	255	377
ARR1	354	337	315	393	393	374	383	362	414	313	231	260	241	262	168.6	168.6	219	159.4	140.9	223	226	192.2	196.9	211	254	231	218	161	176.9	261	236	217	217	289	276	174	214	229	226	250	179	184.7	285	228	136.3	136.3	140.9	228	289
ARR2	342	330	294	418	407	371	407	410	442	347	241	276	240	274	168.6	163.1	200	159.4	140.9	228	230	200	199	223	262	236	223	171.9	184.9	246	234	216	216	285	271	174	214	228	212	244	180.1	179.6	284	249	132	132	136.3	250	289
ARR14	248	249	284	284	270	267	311	311	294	276	241	285	234	261	179	179	175.2	163.1	165.4	248	243	196.8	195.3	228	254	264	237	191.1	218	234	224	217	217	285	279	208	254	223	211	230	193.1	195	268	264	140.9	145.7	145.7	219	362
OsRR21	410	389	393	434	426	422	447	456	403	347	243	287	241	249	152.9	152.9	171.8	140.9	132.6	218	214	195	199	207	233	257	230	177.9	200	240	241	236	236	332	299	191.7	244	234	226	250	185.1	191.3	285	277	136.3	136.3	140.9	267	362
CsRR11	332	330	335	337	337	357	383	371	365	294	261	307	229	255	163.1	168.6	191.5	149.7	149.9	205	201	184.6	189.2	195	214	221	205	154.4	154.2	230	215	196	196	249	250	163.8	209	192.4	180.1	196.2	168	152.3	244	216	136.3	136.3	140.9	227	262
ClRR13	328	325	335	347	347	335	383	371	360	291	261	307	236	262	163.1	168.6	191.5	149.7	149.9	205	201	184.6	189.2	200	214	221	209	154.4	154.2	230	215	196	196	249	250	163.8	209	192.4	180.1	196.2	168	152.3	244	216	136.3	136.3	140.9	227	262
ARR11	325	313	298	368	362	305	344	349	374	279	250	289	221	260	158.4	163.8	181.3	149.9	149.9	207	203	179	183.4	199	223	224	199	161	162.6	229	224	200	200	239	245	163.8	214	190.2	171.9	181.1	157.4	152.9	244	229	136.3	136.3	140.9	215	271
OsRR26	305	313	319	325	325	354	438	434	368	298	230	270	209	218	162.1	167.8	157.4	148.4	148.4	194.5	181.1	169.5	173.8	173.2	218	228	216	149.7	160.6	224	216	197	197	243	234	163.8	209	213	164.7	187.2	161	167	227	214	134.8	134.8	139.3	214	279
CsPRR4	389	377	371	371	365	362	389	389	434	342	325	299	352	362	257	257	268	258	232	330	313	264	268	264	303	261	260	252	201	352	325	323	323	418	368	294	321	298	271	250	228	229	374	471	317	298	282	368	321
ClPRR5	380	371	365	360	349	362	371	371	403	335	325	299	383	362	246	246	258	248	232	342	323	264	268	264	303	261	260	252	201	352	325	337	337	399	357	294	321	317	271	250	228	229	374	471	317	298	282	368	321
CsPRR5	374	349	386	414	407	407	430	438	422	325	380	407	330	344	246	257	258	258	214	368	342	244	279	270	307	274	307	227	195	330	323	335	335	396	323	282	273	319	284	292	246	248	347	347	298	282	268	321	243
ClPRR4	389	371	396	396	374	426	418	426	403	332	393	422	313	330	236	246	248	248	214	365	330	252	276	303	335	289	299	214	184.4	332	315	325	325	407	328	267	296	335	284	292	252	244	309	354	298	282	268	292	239
OsRR30	360	360	332	267	267	332	296	294	292	291	220	217	246	232	145.3	159.9	132.6	117.5	149.7	261	261	179	188.6	140.9	199	258	260	200	200	243	268	169.5	157.7	517	268	208	208	241	246	246	200	223	386	352	150.4	136.4	150.4	291	291
ARR19	426	414	504	447	476	482	442	418	498	396	244	270	252	281	194.6	199	229	176.2	202	257	268	207	205	236	222	248	240	155.9	169.5	253	246	194.4	196	253	257	191.7	229	207	193.1	229	185.1	178.5	309	299	150.7	145.7	150.7	271	422
ARR20	299	313	352	354	354	352	332	319	328	231	197	220	166.5	182.9	152.3	145.3	152.3	170.7	154.6	193.7	193.7	165.1	169.5	164.2	197	179.7	181.1	145	158.9	180.3	188.3	158.6	158.6	197	195	154.7	166.3	189.4	192.8	206	175.7	182.5	205	212	155.8	155.8	183.8	191.6	236
OsRR28	426	374	349	410	434	407	538	545	545	418	262	309	240	255	202	202	211	219	194.5	237	249	211	194.7	234	224	210	210	179	201	267	243	216	216	211	205	195	264	241	248	287	203	207	239	244	227	227	237	262	307
OsRR29	396	362	362	386	403	347	487	493	461	328	223	258	207	234	190.8	195	192.9	219	173.8	209	227	211	194.7	203	219	218	211	204	211	252	230	211	218	213	207	186	244	215	248	273	218	222	248	239	200	200	200	240	270
OsPRR11	466	498	524	407	471	456	380	386	399	313	309	313	277	292	237	222	237	274	226	265	287	240	243	234	267	264	261	214	199	291	257	270	270	270	270	210	349	273	282	281	249	246	321	261	186.1	195	207	281	386
OsPRR12	371	352	296	309	325	309	325	319	313	287	223	213	219	209	200	200	226	218	197	220	232	217	197	216	224	198	193.2	190.8	176.1	223	219	227	227	241	211	204	257	229	237	232	233	248	216	229	246	258	246	240	231
OsRR31	736	577	719	569	553	504	553	605	545	553	380	377	466	357	374	403	347	335	292	357	430	393	399	407	434	330	332	319	342	407	380	383	383	270	328	347	442	389	396	442	380	352	377	403	393	365	342	422	615
OsRR32	775	649	1000	553	615	605	736	688	845	605	337	330	365	337	349	349	344	298	277	315	377	328	319	349	344	368	374	285	315	396	374	380	380	262	319	330	430	386	296	287	317	313	354	482	339	339	301	328	399
OsRR33	538	456	661	524	538	545	626	577	675	595	456	466	451	451	342	365	321	292	271	498	524	352	380	399	434	354	347	313	335	377	407	471	471	426	461	330	383	352	365	434	315	294	377	422	383	383	332	414	586
APRR3	796	1000	1000	1000	1000	482	461	456	688	498	577	511	524	517	649	649	649	661	569	907	736	796	819	461	569	775	649	362	371	688	874	538	538	1000	1000	517	482	451	688	560	517	511	1000	907	399	368	399	775	775
APRR7	688	703	819	754	796	874	517	531	605	819	461	430	1000	456	487	487	451	493	524	476	531	626	754	493	377	461	365	347	299	399	377	357	357	451	476	344	377	371	498	430	374	389	1000	845	380	380	442	466	426
APRR5	637	577	553	688	661	498	649	615	615	1000	1000	1000	1000	1000	845	688	1000	482	577	661	719	637	586	577	553	675	845	626	517	626	1000	819	819	1000	1000	1000	1000	703	775	736	487	504	586	531	615	538	538	819	1000
APRR9	649	615	661	719	845	531	796	1000	661	1000	649	1000	626	569	368	342	368	365	447	357	368	476	414	498	354	517	430	365	383	393	471	438	414	466	595	410	426	430	493	560	330	325	874	775	466	418	380	703	1000
OsPRR10	267	303	270	232	250	249	261	264	276	258	246	274	261	277	199	194.6	201	182.5	177.3	260	240	194.9	196	244	243	267	238	200	197	287	257	250	250	273	264	215	264	215	186.4	188	201	209	231	253	186.7	194.4	199	227	248
ClRR9	422	418	389	347	332	422	347	337	335	325	267	328	264	258	174.5	168.6	191.7	176.2	165.4	230	246	207	226	244	267	241	236	173.5	179	253	271	228	228	285	271	196.7	233	253	218	250	201	209	317	313	167.7	167.7	167.7	253	371
ClRR12	796	1000	531	1000	819	605	626	661	498	482	517	626	447	471	393	368	595	456	447	471	595	461	418	595	524	569	560	466	517	538	661	442	466	531	493	637	482	524	703	819	517	399	626	796	471	517	586	649	703
OsRR27	577	605	736	688	736	845	586	688	775	637	595	649	595	736	418	493	511	498	447	466	487	456	410	517	461	688	595	466	466	637	471	649	649	476	545	414	442	595	447	389	605	517	874	637	626	736	626	487	511
OsRR42	339	339	438	226	226	219	238	230	230	200	194.7	230	205	212	189	196.4	221	218	239	197	211	217	217	222	248	271	271	258	362	216	230	273	273	197	230	223	285	232	221	248	237	226	220	189.5	232	222	222	337	1000
OsPRR59	335	332	389	296	301	317	323	323	313	185.3	233	274	216	234	140.9	134.9	147.3	142.9	125.9	230	240	180.3	199	221	196	253	237	144.7	166.6	227	220	206	200	282	243	171.4	197	265	193.1	238	195	193.1	249	258	203	203	203	246	284
ARR22	1000	1000	1000	1000	1000	775	1000	1000	1000	1000	1000	1000	1000	1000	1000	1000	1000	1000	1000	1000	1000	1000	1000	1000	1000	1000	1000	1000	1000	1000	1000	1000	1000	907	1000	1000	1000	1000	775	1000	637	626	1000	1000	1000	1000	1000	1000	1000
ARR24	451	451	504	377	377	325	325	325	287	325	325	354	325	325	299	319	368	287	342	349	325	349	410	377	325	321	347	301	337	365	407	347	347	347	347	301	347	301	287	277	319	299	281	271	323	380	349	349	303
ARR23	736	736	1000	389	389	426	605	605	605	1000	517	754	386	386	347	374	374	586	410	422	386	422	466	466	426	466	466	517	605	504	517	422	422	303	357	471	466	524	595	736	605	719	577	524	754	754	605	736	1000
APRR2	1000	754	1000	649	736	545	754	649	605	945	538	703	493	487	332	332	386	354	368	605	504	517	451	538	553	487	504	344	407	615	553	524	569	451	466	399	374	504	399	493	407	371	661	688	393	393	426	538	380
APRR8	1000	1000	1000	1000	1000	637	796	945	595	775	1000	1000	615	1000	1000	1000	1000	845	1000	1000	1000	1000	945	1000	1000	1000	1000	719	719	907	1000	626	703	1000	1000	1000	1000	504	1000	1000	1000	1000	1000	1000	1000	1000	1000	874	649
APRR4	626	595	466	487	461	461	524	524	560	553	368	354	498	661	524	524	595	531	524	626	675	531	545	605	461	796	605	422	482	637	626	545	545	1000	775	524	595	874	482	553	637	553	447	493	393	393	339	719	1000
APRR6	1000	736	845	775	874	569	775	796	703	754	586	874	538	719	430	430	365	471	560	410	476	393	493	754	560	736	945	845	688	524	719	461	461	577	626	553	569	945	626	796	476	498	615	775	511	577	675	703	649
APRR1	466	466	553	1000	1000	1000	1000	945	1000	945	476	414	498	524	442	442	476	493	476	560	553	476	396	389	422	626	661	451	362	819	675	586	586	615	531	466	396	430	407	368	396	360	626	438	438	487	545	545	482
	CsPRR1	ClPRR1	OsPRR1	CsPRR2	ClPRR2	OsPRR95	CsPRR3	ClPRR3	OsPRR37	OsPRR73	CsRR1	ClRR1	ARR3	ARR4	OsRR5	OsRR11	OsRR7	OsRR6	OsRR3	CsRR7	ClRR2	ARR5	ARR6	ARR7	ARR15	CsRR3	ClRR5	CsRR5	ClRR6	ARR8	ARR9	OsRR9	OsRR10	CsRR4	ClRR4	CsRR6	ClRR3	OsRR4	CsRR8	ClRR8	ARR16	ARR17	OsRR1	OsRR2	OsRR8	OsRR12	OsRR13	CsRR2	ClRR7
Similarity of amino acid sequences of the RR proteins from Arabidopsis, rice, cucumber and watermelon. Similarity over 60% was highlighted
[truncated: 66 more columns]
