# Supplementary material for: Genome-Wide Identification of Two-Component System Genes in Cucurbitaceae Crops and Expression Profiling Analyses in Cucumber
Source: Front Plant Sci. 2016 Jun 22;7:899. doi: 10.3389/fpls.2016.00899 (PMC4916222; doi:10.3389/fpls.2016.00899)
Supplement: Supplementary file 4 [file Table4.XLS]

## Sheet: CsHK
Table S4-1. Promoter analysis of CsHK genes
	Ethylene-responsive element	MeJA-responsiveness		Salicylic acid responsiveness	Abscisic acid responsiveness	Heat stress responsiveness	Drought-inducibility	low-temperature responsiveness	wound-responsive element
	ERE	CGTCA-motif	TGACG-motif	TCA-element	ABRE	HSE	MBS	LTR	WUN-motif
CsHK1	1	0	0	0	0	1	1	0	0
CsHK2	0	3	0	0	0	0	0	1	1
CsHK3	0	1	2	0	0	1	2	0	0
CsHK4	0	1	0	1	0	1	0	0	0
CsHK5	0	1	1	0	0	0	0	0	0
CsHK6	0	0	0	1	0	0	1	0	0
CsHK7	0	0	0	1	0	1	0	0	0
CsHK8	0	1	0	0	4	1	0	0	1
CsHK9	0	0	0	0	0	0	0	0	0
CsHK10	0	0	0	0	1	0	0	0	0
CsHKL1	0	0	0	3	2	0	0	1	0
CsHKL2	0	0	0	0	1	1	0	0	0
CsHKL3	0	2	0	1	0	0	0	0	0
CsHKL4	0	0	0	0	0	0	0	0	0
CsHKL5	1	2	1	1	1	0	0	0	0
CsHKL6	0	0	0	0	0	1	0	0	0
CsHKL7	0	0	0	0	1	1	0	0	0
CsHKL8	1	1	0	0	2	1	0	0	0

## Sheet: CsHP
Table S4-2. Promoter analysis of CsHP genes
	Ethylene-responsive element	MeJA-responsiveness		Salicylic acid responsiveness	Abscisic acid responsiveness	low-temperature responsiveness	Drought-inducibility	Wound-responsive element	Heat stress responsiveness
	ERE	TGACG-motif	CGTCA-motif	TCA-element	ABRE	LTR	MBS	WUN-motif	HSE
CsHP1	0	0	0	0	0	0	0	0	0
CsHP2	2	0	0	1	0	0	0	0	1
CsHP3	0	0	0	0	1	1	0	1	0
CsHP4	0	1	0	1	0	0	0	0	1
CsHP5	0	0	1	0	0	0	0	0	0
CsPHP1	0	0	0	0	0	1	1	0	0
CsPHP2	2	0	0	0	0	0	0	0	0

## Sheet: CsRR
Table S4-3. Promoter analysis of CsRR genes
	Ethylene-responsive element	MeJA-responsiveness		Salicylic acid responsiveness	Abscisic acid responsiveness	Heat stress responsiveness	Drought-inducibility	Low-temperature responsiveness	Wound-responsive element
	ERE	CGTCA-motif	TGACG-motif	TCA-element	ABRE	HSE	MBS	LTR	WUN-motif
CsPRR1	0	2	2	2	3	0	0	0	0
CsPRR2	1	3	1	1	0	0	0	1	0
CsPRR3	0	2	2	1	2	3	0	1	0
CsPRR4	0	0	0	0	0	1	0	0	1
CsPRR5	1	0	0	1	0	1	1	0	0
CsRR1	1	0	3	1	1	0	0	0	0
CsRR2	0	1	0	2	0	1	0	0	1
CsRR3	0	0	1	1	0	3	0	0	0
CsRR4	1	0	1	1	1	1	1	0	0
CsRR5	0	1	0	1	0	1	1	0	0
CsRR6	0	0	0	0	0	0	0	0	0
CsRR7	1	0	0	0	0	0	0	0	0
CsRR8	0	0	0	0	0	0	0	0	0
CsRR9	0	0	0	1	0	2	1	0	0
CsRR10	2	0	0	0	3	2	0	0	0
CsRR11	0	0	0	0	1	0	1	0	0
CsRR12	0	2	0	0	0	2	0	0	0
CsRR13	0	1	0	1	0	0	0	0	0
CsRR14	0	1	1	0	0	0	1	0	0
CsRR15	0	0	0	1	0	1	1	0	0
CsRR16	0	0	1	0	0	0	0	0	0

## Sheet: Summary
Table 4-4. Summary of the number of cucumber TCS genes containing the cis-elements in their promoter regions.
Genes	Heat-stress responsiveness	Low-temperature responsiveness	Drought-inducibility	ABA responsiveness	MeJA-responsiveness	SA-responsiveness
	HSE	LTR	MBS	ABRE	CGTCA/TGACG-motif	TCA-element
CsHK(L)s	9	2	3	7	8	6
CsHPs	2	2	1	1	2	2
CsRRs	11	2	7	6	12	12
