# Supplementary material for: Genome-Wide Identification of Two-Component System Genes in Cucurbitaceae Crops and Expression Profiling Analyses in Cucumber
Source: Front Plant Sci. 2016 Jun 22;7:899. doi: 10.3389/fpls.2016.00899 (PMC4916222; doi:10.3389/fpls.2016.00899)
Supplement: Supplementary file 5 [file Table5.XLS]

## Sheet: ClHK
Table S5-1. Promoter analysis of ClHK genes
	Ethylene-responsive element	MeJA-responsiveness		Salicylic acid responsiveness	Abscisic acid responsiveness	Heat stress responsiveness	Drought-inducibility	Low-temperature responsiveness	Wound-responsive element
	ERE	CGTCA-motif	TGACG-motif	TCA-element	ABRE	HSE	MBS	LTR	WUN-motif
ClHK1	0	1	0	0	0	0	0	1	1
ClHK2	0	0	0	0	0	0	0	0	1
ClHK3	0	0	1	0	0	0	0	0	0
ClHK4	0	0	1	1	0	1	0	0	0
ClHK5	0	0	1	1	0	2	2	0	0
ClHK6	0	0	0	0	0	0	0	0	0
ClHK7	0	0	1	2	0	0	0	0	0
ClHK8	0	0	0	1	0	0	0	0	0
ClHK9	0	0	0	0	0	0	1	0	0
ClHK10	0	0	0	0	0	0	1	0	1
ClHKL1	0	0	0	1	0	0	1	0	0
ClHKL2	0	0	1	1	0	0	2	0	0
ClHKL3	0	0	0	0	0	0	2	0	0
ClHKL4	0	0	0		0	0	0	0	0
ClHKL5	0	0	0	0	0	0	1	0	0
ClHKL6	1	1	0	1	1	0	0	0	0
ClHKL7	0	0	0	1	0	0	0	0	0
ClHKL8	0	0	0	0	0	0	1	0	0
ClHKL9	0	0	0	2	0	1	0	1	0

## Sheet: ClHP
Table S5-2. promoter analysis of ClHP genes
	Ethylene-responsive element	Abscisic acid responsiveness	MeJA-responsiveness		Salicylic acid responsiveness	Low-temperature responsiveness	Drought-inducibility
	ERE	ABRE	TGACG-motif	CGTCA-motif	TCA-element	LTR	MBS
ClHP1	0	0	0	0	0	1	0
ClHP2	0	0	1	0	0	0	0
ClHP3	1	0	1	3	0	0	0
ClHP4	0	1	0	0	2	0	0
ClPHP1	1	0	0	0	1	1	1
ClPHP2	0	0	0	0	0	0	0

## Sheet: ClRR
Table S5-3. promoter analysis of ClRR genes
	Ethylene-responsive element	Abscisic acid responsiveness	MeJA-responsiveness		Salicylic acid responsiveness	Heat stress responsiveness	Low-temperature responsiveness	Drought-inducibility
	ERE	ABRE	TGACG-motif	CGTCA-motif	TCA-element	HSE	LTR	MBS
ClPRR1	0	2	2	1	0	0	0	2
ClPRR2	0	0	1	1	0	0	1	0
ClPRR3	0	1	1	0	0	2	0	1
ClPRR4	0	0	0	2	1	1	0	0
ClPRR5	0	0	0	0	0	0	0	0
ClRR1	0	1	1	0	2	0	0	1
ClRR2	0	1	0	1	0	1	0	0
ClRR3	0	0	0	1	0	0	0	0
ClRR4	0	0	0	0	0	0	0	1
ClRR5	0	0	0	0	0	2	0	0
ClRR6	0	0	0	0	0	1	0	1
ClRR7	0	0	0	0	1	0	0	1
ClRR8	0	0	0	0	0	0	0	0
ClRR9	0	0	0	1	0	0	0	0
ClRR10	1	0	0	0	0	2	0	1
ClRR11	0	0	0	0	0	1	0	0
ClRR12	1	0	0	1	0	1	0	0
ClRR13	1	0	0	0	0	0	0	1
ClRR14	0	1	0	0	2	0	1	0
ClRR15	0	0	0	0	1	1	0	0
ClRR16	1	0	1	1	0	0	0	0
ClRR17	0	0	0	0	1	0	0	0
ClRR18	1	0	0	1	0	1	0	0
ClRR19	0	0	0	0	1	0	0	0

## Sheet: Summary
Table 5-4. Summary of the number of watermelon TCS genes containing the cis-elements in their promoter regions.
Genes	Heat-stress responsiveness	Low-temperature responsiveness	Drought-inducibility	ABA responsiveness	MeJA-responsiveness	SA-responsiveness
	HSE	LTR	MBS	ABRE	CGTCA/TGACG-motif	TCA-element
CsHK(L)s	3	2	8	1	7	9
CsHPs	0	2	1	1	2	2
CsRRs	10	2	8	5	11	7
